# Supplementary material for: Cross-modal transfer in visual and nonvisual cues in bumblebees
Source: J Comp Physiol A Neuroethol Sens Neural Behav Physiol. 2019 Mar 11;205(3):427–37. doi: 10.1007/s00359-019-01320-w (PMC6579774; doi:10.1007/s00359-019-01320-w)
Supplement: Supplementary file 1 — Supplementary material 1 (ZIP 88 KB) [file 359_2019_1320_MOESM1_ESM.zip]

Archive with 12 entries (11 files):
- Users/frsar/Documents/Harrap_et_al_supplementary/
- Users/frsar/Documents/Harrap_et_al_supplementary/Plotted data.xlsx
- Users/frsar/Documents/Harrap_et_al_supplementary/Bee set 4,5,6 Learning rate data.csv
- Users/frsar/Documents/Harrap_et_al_supplementary/.DS_Store
- Users/frsar/Documents/Harrap_et_al_supplementary/Bee set 4,5,6 non rewarding test phase raw data.csv
- Users/frsar/Documents/Harrap_et_al_supplementary/Bee set 4,5,6 Cross modality test phase raw data.csv
- Users/frsar/Documents/Harrap_et_al_supplementary/supplementary_results_figure_4a.pdf
- Users/frsar/Documents/Harrap_et_al_supplementary/Bee set 1,2,3 Cross modality test phase raw data.csv
- Users/frsar/Documents/Harrap_et_al_supplementary/Bee set 4,5,6 Learning phase raw data.csv
- Users/frsar/Documents/Harrap_et_al_supplementary/readme.pdf
- Users/frsar/Documents/Harrap_et_al_supplementary/Bee set 4,5,6 Test phase rate data.csv
- Users/frsar/Documents/Harrap_et_al_supplementary/Bee set 1,2,3 Test phase rate data.csv
