# Supplementary material for: Cross-modal transfer in visual and nonvisual cues in bumblebees
Source: J Comp Physiol A Neuroethol Sens Neural Behav Physiol. 2019 Mar 11;205(3):427–37. doi: 10.1007/s00359-019-01320-w (PMC6579774; doi:10.1007/s00359-019-01320-w)
Supplement: Supplementary file 1 — Supplementary material 1 (ZIP 88 KB) [file 359_2019_1320_MOESM1_ESM.zip › Users/frsar/Documents/Harrap_et_al_supplementary/Plotted data.xlsx]

## Sheet: Sheet1
Figure 2
	Control	Circle Rewards	Bar Rewards
Mean	0.4958	0.4708	0.525
SEM	0.0257	0.0415	0.02647
Figure 3
Data plotted is as found in Bee set 1,2,3 Test phase data, 'Circle response rate in Cross-modality test phase' is plotted against 'Success rate in non-rewarding test'
Lines are mean values from figure 2
Figure 4a
Mean	Control	Circle Rewards	Bar Rewards
10	0.427273	0.475	0.5
20	0.491667	0.558333	0.641667
30	0.525	0.566667	0.683333
40	0.541667	0.658333	0.65
50	0.516667	0.683333	0.7
60	0.525	0.675	0.725
SEM	Control	Circle Rewards	Bar Rewards
10	0.0414388	0.0410561	0.0369274
20	0.0312815	0.0434468	0.0228908
30	0.0410561	0.0355335	0.051981
40	0.0514315	0.0596179	0.0313823
50	0.0365839	0.0241	0.0246183
60	0.0217597	0.0391675	0.0462618
Figure 4b
	Control	Circle Rewards	Bar Rewards
Mean	0.545833	0.695833	0.6625
SEM	0.0178995	0.0396282	0.0332148
Figure 5
	Control	Circle Rewards	Bar Rewards
Mean	0.608333	0.570833	0.525
SEM	0.04028	0.026442	0.0217597
Figure 6
Data plotted is as found in Bee set 4,5,6 Test phase data, 'Circle response rate in Cross-modality test phase' is plotted against 'Success rate in non-rewarding test'
Lines are mean values from figure 3
