# Supplementary material for: Cross-modal transfer in visual and nonvisual cues in bumblebees
Source: J Comp Physiol A Neuroethol Sens Neural Behav Physiol. 2019 Mar 11;205(3):427–37. doi: 10.1007/s00359-019-01320-w (PMC6579774; doi:10.1007/s00359-019-01320-w)
Supplement: Supplementary file 1 — Supplementary material 1 (ZIP 88 KB) [file 359_2019_1320_MOESM1_ESM.zip › Users/frsar/Documents/Harrap_et_al_supplementary/Bee set 4,5,6 Learning rate data.csv]

bee	colour	date	nest	test group	set	Visit number	Correct actions	Success rate
1	Red	10/12/2016	F	Bar Rewards	5	10	5	0.5
1	Red	10/12/2016	F	Bar Rewards	5	20	7	0.7
1	Red	10/12/2016	F	Bar Rewards	5	30	6	0.6
1	Red	10/12/2016	F	Bar Rewards	5	40	6	0.6
1	Red	10/12/2016	F	Bar Rewards	5	50	8	0.8
1	Red	10/12/2016	F	Bar Rewards	5	60	7	0.7
2	White	10/12/2016	F	Bar Rewards	5	10	4	0.4
2	White	10/12/2016	F	Bar Rewards	5	20	7	0.7
2	White	10/12/2016	F	Bar Rewards	5	30	6	0.6
2	White	10/12/2016	F	Bar Rewards	5	40	6	0.6
2	White	10/12/2016	F	Bar Rewards	5	50	6	0.6
2	White	10/12/2016	F	Bar Rewards	5	60	9	0.9
3	Yellow	17/10/2016	E	Bar Rewards	5	10	6	0.6
3	Yellow	17/10/2016	E	Bar Rewards	5	20	5	0.5
3	Yellow	17/10/2016	E	Bar Rewards	5	30	7	0.7
3	Yellow	17/10/2016	E	Bar Rewards	5	40	8	0.8
3	Yellow	17/10/2016	E	Bar Rewards	5	50	6	0.6
3	Yellow	17/10/2016	E	Bar Rewards	5	60	6	0.6
4	White	17/10/2016	E	Bar Rewards	5	10	6	0.6
4	White	17/10/2016	E	Bar Rewards	5	20	7	0.7
4	White	17/10/2016	E	Bar Rewards	5	30	9	0.9
4	White	17/10/2016	E	Bar Rewards	5	40	7	0.7
4	White	17/10/2016	E	Bar Rewards	5	50	6	0.6
4	White	17/10/2016	E	Bar Rewards	5	60	9	0.9
5	Dark Green	20/10/2016	E	Bar Rewards	5	10	6	0.6
5	Dark Green	20/10/2016	E	Bar Rewards	5	20	7	0.7
5	Dark Green	20/10/2016	E	Bar Rewards	5	30	3	0.3
5	Dark Green	20/10/2016	E	Bar Rewards	5	40	5	0.5
5	Dark Green	20/10/2016	E	Bar Rewards	5	50	8	0.8
5	Dark Green	20/10/2016	E	Bar Rewards	5	60	7	0.7
6	Dark Green	20/10/2016	E	Bar Rewards	5	10	7	0.7
6	Dark Green	20/10/2016	E	Bar Rewards	5	20	7	0.7
6	Dark Green	20/10/2016	E	Bar Rewards	5	30	10	1
6	Dark Green	20/10/2016	E	Bar Rewards	5	40	6	0.6
6	Dark Green	20/10/2016	E	Bar Rewards	5	50	8	0.8
6	Dark Green	20/10/2016	E	Bar Rewards	5	60	5	0.5
7	Red	25/10/2016	D	Bar Rewards	5	10	3	0.3
7	Red	25/10/2016	D	Bar Rewards	5	20	6	0.6
7	Red	25/10/2016	D	Bar Rewards	5	30	6	0.6
7	Red	25/10/2016	D	Bar Rewards	5	40	8	0.8
7	Red	25/10/2016	D	Bar Rewards	5	50	7	0.7
7	Red	25/10/2016	D	Bar Rewards	5	60	8	0.8
8	Red	25/10/2016	D	Bar Rewards	5	10	3	0.3
8	Red	25/10/2016	D	Bar Rewards	5	20	6	0.6
8	Red	25/10/2016	D	Bar Rewards	5	30	8	0.8
8	Red	25/10/2016	D	Bar Rewards	5	40	8	0.8
8	Red	25/10/2016	D	Bar Rewards	5	50	8	0.8
8	Red	25/10/2016	D	Bar Rewards	5	60	10	1
9	pinky	28/10/2016	E	Bar Rewards	5	10	4	0.4
9	pinky	28/10/2016	E	Bar Rewards	5	20	6	0.6
9	pinky	28/10/2016	E	Bar Rewards	5	30	6	0.6
9	pinky	28/10/2016	E	Bar Rewards	5	40	6	0.6
9	pinky	28/10/2016	E	Bar Rewards	5	50	7	0.7
9	pinky	28/10/2016	E	Bar Rewards	5	60	5	0.5
10	Dark Green	11/04/2016	E	Bar Rewards	5	10	6	0.6
10	Dark Green	11/04/2016	E	Bar Rewards	5	20	7	0.7
10	Dark Green	11/04/2016	E	Bar Rewards	5	30	7	0.7
10	Dark Green	11/04/2016	E	Bar Rewards	5	40	5	0.5
10	Dark Green	11/04/2016	E	Bar Rewards	5	50	7	0.7
10	Dark Green	11/04/2016	E	Bar Rewards	5	60	8	0.8
11	Green and Red	11/04/2016	E	Bar Rewards	5	10	5	0.5
11	Green and Red	11/04/2016	E	Bar Rewards	5	20	7	0.7
11	Green and Red	11/04/2016	E	Bar Rewards	5	30	8	0.8
11	Green and Red	11/04/2016	E	Bar Rewards	5	40	7	0.7
11	Green and Red	11/04/2016	E	Bar Rewards	5	50	7	0.7
11	Green and Red	11/04/2016	E	Bar Rewards	5	60	7	0.7
12	Red	11/08/2016	D	Bar Rewards	5	10	5	0.5
12	Red	11/08/2016	D	Bar Rewards	5	20	5	0.5
12	Red	11/08/2016	D	Bar Rewards	5	30	6	0.6
12	Red	11/08/2016	D	Bar Rewards	5	40	6	0.6
12	Red	11/08/2016	D	Bar Rewards	5	50	6	0.6
12	Red	11/08/2016	D	Bar Rewards	5	60	6	0.6
13	Blue Yellow	10/05/2016	E	Circle Rewards	4	10	5	0.5
13	Blue Yellow	10/05/2016	E	Circle Rewards	4	20	6	0.6
13	Blue Yellow	10/05/2016	E	Circle Rewards	4	30	6	0.6
13	Blue Yellow	10/05/2016	E	Circle Rewards	4	40	7	0.7
13	Blue Yellow	10/05/2016	E	Circle Rewards	4	50	6	0.6
13	Blue Yellow	10/05/2016	E	Circle Rewards	4	60	8	0.8
14	Red	10/05/2016	E	Circle Rewards	4	10	5	0.5
14	Red	10/05/2016	E	Circle Rewards	4	20	9	0.9
14	Red	10/05/2016	E	Circle Rewards	4	30	6	0.6
14	Red	10/05/2016	E	Circle Rewards	4	40	8	0.8
14	Red	10/05/2016	E	Circle Rewards	4	50	6	0.6
14	Red	10/05/2016	E	Circle Rewards	4	60	8	0.8
15	Dark Green	13/10/2016	E	Circle Rewards	4	10	5	0.5
15	Dark Green	13/10/2016	E	Circle Rewards	4	20	6	0.6
15	Dark Green	13/10/2016	E	Circle Rewards	4	30	5	0.5
15	Dark Green	13/10/2016	E	Circle Rewards	4	40	3	0.3
15	Dark Green	13/10/2016	E	Circle Rewards	4	50	7	0.7
15	Dark Green	13/10/2016	E	Circle Rewards	4	60	8	0.8
16	Dark Green	18/10/2016	D	Circle Rewards	4	10	5	0.5
16	Dark Green	18/10/2016	D	Circle Rewards	4	20	4	0.4
16	Dark Green	18/10/2016	D	Circle Rewards	4	30	7	0.7
16	Dark Green	18/10/2016	D	Circle Rewards	4	40	6	0.6
16	Dark Green	18/10/2016	D	Circle Rewards	4	50	7	0.7
16	Dark Green	18/10/2016	D	Circle Rewards	4	60	6	0.6
17	White	18/10/2016	D	Circle Rewards	4	10	4	0.4
17	White	18/10/2016	D	Circle Rewards	4	20	6	0.6
17	White	18/10/2016	D	Circle Rewards	4	30	5	0.5
17	White	18/10/2016	D	Circle Rewards	4	40	9	0.9
17	White	18/10/2016	D	Circle Rewards	4	50	8	0.8
17	White	18/10/2016	D	Circle Rewards	4	60	7	0.7
18	white	26/10/2016	E	Circle Rewards	4	10	5	0.5
18	white	26/10/2016	E	Circle Rewards	4	20	5	0.5
18	white	26/10/2016	E	Circle Rewards	4	30	5	0.5
18	white	26/10/2016	E	Circle Rewards	4	40	5	0.5
18	white	26/10/2016	E	Circle Rewards	4	50	8	0.8
18	white	26/10/2016	E	Circle Rewards	4	60	8	0.8
19	white	27/10/2016	F	Circle Rewards	4	10	8	0.8
19	white	27/10/2016	F	Circle Rewards	4	20	7	0.7
19	white	27/10/2016	F	Circle Rewards	4	30	6	0.6
19	white	27/10/2016	F	Circle Rewards	4	40	9	0.9
19	white	27/10/2016	F	Circle Rewards	4	50	8	0.8
19	white	27/10/2016	F	Circle Rewards	4	60	8	0.8
20	Dark Green	11/01/2016	D	Circle Rewards	4	10	4	0.4
20	Dark Green	11/01/2016	D	Circle Rewards	4	20	5	0.5
20	Dark Green	11/01/2016	D	Circle Rewards	4	30	6	0.6
20	Dark Green	11/01/2016	D	Circle Rewards	4	40	9	0.9
20	Dark Green	11/01/2016	D	Circle Rewards	4	50	6	0.6
20	Dark Green	11/01/2016	D	Circle Rewards	4	60	4	0.4
21	Red	11/01/2016	D	Circle Rewards	4	10	4	0.4
21	Red	11/01/2016	D	Circle Rewards	4	20	5	0.5
21	Red	11/01/2016	D	Circle Rewards	4	30	5	0.5
21	Red	11/01/2016	D	Circle Rewards	4	40	6	0.6
21	Red	11/01/2016	D	Circle Rewards	4	50	7	0.7
21	Red	11/01/2016	D	Circle Rewards	4	60	7	0.7
22	Yellow and Red	11/02/2016	E	Circle Rewards	4	10	6	0.6
22	Yellow and Red	11/02/2016	E	Circle Rewards	4	20	5	0.5
22	Yellow and Red	11/02/2016	E	Circle Rewards	4	30	8	0.8
22	Yellow and Red	11/02/2016	E	Circle Rewards	4	40	5	0.5
22	Yellow and Red	11/02/2016	E	Circle Rewards	4	50	6	0.6
22	Yellow and Red	11/02/2016	E	Circle Rewards	4	60	6	0.6
23	Yellow	11/02/2016	E	Circle Rewards	4	10	4	0.4
23	Yellow	11/02/2016	E	Circle Rewards	4	20	3	0.3
23	Yellow	11/02/2016	E	Circle Rewards	4	30	3	0.3
23	Yellow	11/02/2016	E	Circle Rewards	4	40	8	0.8
23	Yellow	11/02/2016	E	Circle Rewards	4	50	6	0.6
23	Yellow	11/02/2016	E	Circle Rewards	4	60	6	0.6
24	Dark Green Blue-y	11/08/2016	D	Circle Rewards	4	10	2	0.2
24	Dark Green Blue-y	11/08/2016	D	Circle Rewards	4	20	6	0.6
24	Dark Green Blue-y	11/08/2016	D	Circle Rewards	4	30	6	0.6
24	Dark Green Blue-y	11/08/2016	D	Circle Rewards	4	40	4	0.4
24	Dark Green Blue-y	11/08/2016	D	Circle Rewards	4	50	7	0.7
24	Dark Green Blue-y	11/08/2016	D	Circle Rewards	4	60	5	0.5
25	pink	11/08/2016	D	Control	6	10	5	0.5
25	pink	11/08/2016	D	Control	6	20	5	0.5
25	pink	11/08/2016	D	Control	6	30	5	0.5
25	pink	11/08/2016	D	Control	6	40	4	0.4
25	pink	11/08/2016	D	Control	6	50	5	0.5
25	pink	11/08/2016	D	Control	6	60	6	0.6
26	Red	11/09/2016	E	Control	6	10	4	0.4
26	Red	11/09/2016	E	Control	6	20	5	0.5
26	Red	11/09/2016	E	Control	6	30	6	0.6
26	Red	11/09/2016	E	Control	6	40	4	0.4
26	Red	11/09/2016	E	Control	6	50	6	0.6
26	Red	11/09/2016	E	Control	6	60	5	0.5
27	White and Pink	11/09/2016	E	Control	6	10	7	0.7
27	White and Pink	11/09/2016	E	Control	6	20	6	0.6
27	White and Pink	11/09/2016	E	Control	6	30	5	0.5
27	White and Pink	11/09/2016	E	Control	6	40	3	0.3
27	White and Pink	11/09/2016	E	Control	6	50	6	0.6
27	White and Pink	11/09/2016	E	Control	6	60	4	0.4
28	Red	11/11/2016	E	Control	6	10	3	0.3
28	Red	11/11/2016	E	Control	6	20	5	0.5
28	Red	11/11/2016	E	Control	6	30	7	0.7
28	Red	11/11/2016	E	Control	6	40	5	0.5
28	Red	11/11/2016	E	Control	6	50	2	0.2
28	Red	11/11/2016	E	Control	6	60	5	0.5
29	White	11/11/2016	E	Control	6	10	4	0.4
29	White	11/11/2016	E	Control	6	20	6	0.6
29	White	11/11/2016	E	Control	6	30	5	0.5
29	White	11/11/2016	E	Control	6	40	7	0.7
29	White	11/11/2016	E	Control	6	50	6	0.6
29	White	11/11/2016	E	Control	6	60	5	0.5
30	yellow	14/11/2016	E	Control	6	10	3	0.3
30	yellow	14/11/2016	E	Control	6	20	4	0.4
30	yellow	14/11/2016	E	Control	6	30	4	0.4
30	yellow	14/11/2016	E	Control	6	40	3	0.3
30	yellow	14/11/2016	E	Control	6	50	4	0.4
30	yellow	14/11/2016	E	Control	6	60	5	0.5
31	Yellow and green	14/11/2016	E	Control	6	10	6	0.6
31	Yellow and green	14/11/2016	E	Control	6	20	5	0.5
31	Yellow and green	14/11/2016	E	Control	6	30	3	0.3
31	Yellow and green	14/11/2016	E	Control	6	40	9	0.9
31	Yellow and green	14/11/2016	E	Control	6	50	6	0.6
31	Yellow and green	14/11/2016	E	Control	6	60	5	0.5
32	Yellow	14/11/2016	E	Control	6	10	6	0.6
32	Yellow	14/11/2016	E	Control	6	20	5	0.5
32	Yellow	14/11/2016	E	Control	6	30	7	0.7
32	Yellow	14/11/2016	E	Control	6	40	7	0.7
32	Yellow	14/11/2016	E	Control	6	50	6	0.6
32	Yellow	14/11/2016	E	Control	6	60	5	0.5
33	Red and White	15/11/2016	D	Control	6	10	4	0.4
33	Red and White	15/11/2016	D	Control	6	20	7	0.7
33	Red and White	15/11/2016	D	Control	6	30	7	0.7
33	Red and White	15/11/2016	D	Control	6	40	6	0.6
33	Red and White	15/11/2016	D	Control	6	50	4	0.4
33	Red and White	15/11/2016	D	Control	6	60	7	0.7
34	white/ yellow	15/11/2016	D	Control	6	10	4	0.4
34	white/ yellow	15/11/2016	D	Control	6	20	3	0.3
34	white/ yellow	15/11/2016	D	Control	6	30	3	0.3
34	white/ yellow	15/11/2016	D	Control	6	40	5	0.5
34	white/ yellow	15/11/2016	D	Control	6	50	5	0.5
34	white/ yellow	15/11/2016	D	Control	6	60	5	0.5
35	Pink/White	16/11/2016	E	Control	6	10	4	0.4
35	Pink/White	16/11/2016	E	Control	6	20	4	0.4
35	Pink/White	16/11/2016	E	Control	6	30	5	0.5
35	Pink/White	16/11/2016	E	Control	6	40	6	0.6
35	Pink/White	16/11/2016	E	Control	6	50	6	0.6
35	Pink/White	16/11/2016	E	Control	6	60	5	0.5
36	Red and White	16/11/2016	E	Control	6	10	2	0.2
36	Red and White	16/11/2016	E	Control	6	20	4	0.4
36	Red and White	16/11/2016	E	Control	6	30	6	0.6
36	Red and White	16/11/2016	E	Control	6	40	6	0.6
36	Red and White	16/11/2016	E	Control	6	50	6	0.6
36	Red and White	16/11/2016	E	Control	6	60	6	0.6
