# Supplementary material for: Cross-modal transfer in visual and nonvisual cues in bumblebees
Source: J Comp Physiol A Neuroethol Sens Neural Behav Physiol. 2019 Mar 11;205(3):427–37. doi: 10.1007/s00359-019-01320-w (PMC6579774; doi:10.1007/s00359-019-01320-w)
Supplement: Supplementary file 1 — Supplementary material 1 (ZIP 88 KB) [file 359_2019_1320_MOESM1_ESM.zip › Users/frsar/Documents/Harrap_et_al_supplementary/Bee set 4,5,6 Cross modality test phase raw data.csv]

bee	colour	date	nest	set	test group	visit	1	2	3	4	5	6	7	8	9	10	11	12	13	14	15	16	17	18	19	20
1	Red	12/10/2016	F	5	Bar Rewards		B	C	C	B	C	B	B	C	C	B	B	C+	B	B	B	B	C+	B+	B+	C+
2	White	12/10/2016	F	5	Bar Rewards		C	B	C+	C	B+	C	B	C	C	C	B	C+	B	C	B+	B	C+	C+	C+	C+
3	Yellow	17/10/2016	E	5	Bar Rewards		B+	B	C	B	B	B+	C+	C+	C	C	B	C	C	B	C	C	B	C	B	C
4	White	17/10/2016	E	5	Bar Rewards		B	C+	C+	C	B+	C	C+	B	C	B+	B+	C	B+	C	B	C+	B	C	B+	B+
5	Dark Green	20/10/2016	E	5	Bar Rewards		B	C	B	C	B	C	B	C+	C	B+	B	B	C	C+	B	C	B	C	C+	B
6	Dark Green	20/10/2016	E	5	Bar Rewards		C+	C	C	C	B	C+	C	C+	B	C	C	B	C	B	B	C+	B+	C	C+	B
7	Red	25/10/2016	D	5	Bar Rewards		C	B	C	B	B	B	B	C	C	C	C	C	C	B	C	B	C	B+	C	B
8	Red	25/10/2016	D	5	Bar Rewards		B+	C	B	C	B	B	C	B	B	C	C+	B	C	B+	B	B	B	C	C	B
9	pinky	28/10/2016	E	5	Bar Rewards		B	B	B	B	C	C	C	C+	C	B	B	C	B	B+	C	C+	C	B	B+	B
10	Dark Green	04/11/2016	E	5	Bar Rewards		C	C+	C+	C	B	C+	B+	C	B	C	B	C	C	B	B+	C+	B+	B	B	C+
11	Green and Red	04/11/2016	E	5	Bar Rewards		B+	B	B+	B	B	C	B	B	C	B+	B	C+	C	B	B+	C	B	B	C+	B+
12	Red	08/11/2016	D	5	Bar Rewards		B+	B	C	B+	B	B	C	B+	C+	C	B	B	C+	B+	B	B	C	B+	B+	B
13	Blue Yellow	05/10/2016	E	4	Circle Rewards		B	B	C	C	C+	B	B	B	C+	B+	C	B	C	C	B+	B	C	C+	B+	B
14	Red	05/10/2016	E	4	Circle Rewards		B+	B	C+	C	B	B	C	C	B	C	B	C	B	B	C	B	B	B	C+	B+
15	Dark Green	13/10/2016	E	4	Circle Rewards		C+	B+	B+	C	B	B	B	C+	C	C+	B+	B	B	C	C+	B+	C+	C+	C+	B+
16	Dark Green	18/10/2016	D	4	Circle Rewards		C+	B	B	C	B+	C	B	C	C	C+	B	C+	B+	C+	B+	C	B	C	B	B
17	White	18/10/2016	D	4	Circle Rewards		B	C+	C	C	B	C	B	C	B	B	B	C	C	B	C	B	C	B	C+	B
18	white	26/10/2016	E	4	Circle Rewards		C+	C+	B	B	C	B	C	C+	B	C+	C	B	C	B	C+	C+	C	B	C+	C+
19	white	27/10/2016	F	4	Circle Rewards		B+	C+	B+	B+	B	B	B+	B+	C+	B+	B+	C+	B+	C+	B+	C	B+	B	B	C+
20	Dark Green	01/11/2016	D	4	Circle Rewards		C	C+	B	B	C	B	C	B	C+	B	B	C	B	C+	B	C+	B+	C+	B+	B+
21	Red	01/11/2016	D	4	Circle Rewards		C+	C	C+	B+	C+	B+	C+	C	C	C	C+	B	B	B+	C	B+	C+	B+	C	B
22	Yellow and Red	02/11/2016	E	4	Circle Rewards		C	B+	B	C	C	B	B	C	B	B	C	B	B	C	C	B	B	C	B	B
23	Yellow	02/11/2016	E	4	Circle Rewards		C+	C+	C	B	C+	C	B	C	B	C	C	B	C	B	B	C+	C+	C+	B+	C+
24	Dark Green Blue-y	08/11/2016	D	4	Circle Rewards		C+	B	C+	C	B	B	B+	B+	C	C	B+	C	B+	B+	C+	B	B+	B	B	C
25	pink	08/11/2016	D	6	Control		C+	C+	C+	B+	B	C+	B+	C	B+	B+	B+	C+	B+	C	B	C+	C+	B+	C+	C+
26	Red	09/11/2016	E	6	Control		C+	C	B	C	B+	C	B+	C	B	C	B	B	B+	C	C	C+	B	B+	C	C+
27	White and Pink	09/11/2016	E	6	Control		C+	C	B	C	B	C	C	C	B+	B	C+	B	C+	B+	C+	B+	C	B	C	B
28	Red	11/11/2016	E	6	Control		B+	B	B+	C+	B	C	C+	B+	B	C+	B	B+	B	C+	B+	C	B	C+	B+	B+
29	White	11/11/2016	E	6	Control		C	B+	C+	B+	B	C+	B+	C+	C	B	C+	B	C+	C	B+	C	B	B+	C+	B+
30	yellow	14/11/2016	E	6	Control		C+	C+	B	B	C+	B	B	C+	C+	B+	C+	B	C+	B	C	C	C	B	C+	C+
31	Yellow and green	14/11/2016	E	6	Control		C	C+	B+	B	C+	B+	B+	C+	C+	C+	C+	C+	B+	B+	C	B	B	C	C+	B
32	Yellow	14/11/2016	E	6	Control		B+	B+	C	C	C	C	B	C	B	C+	B	C	C+	B+	C+	C	B	C+	B+	C+
33	Red and White	15/11/2016	D	6	Control		C+	B+	C+	B	C+	B	C	B+	B	C+	C+	C+	B	C+	B+	C+	B	C+	B+	C+
34	white/ yellow	15/11/2016	D	6	Control		B+	C+	C+	B	B+	C+	C	B	C+	B	C+	C+	C+	B+	B	C+	C+	B	C+	B
35	Pink/White	16/11/2016	E	6	Control		C+	B+	C+	C+	B	C+	B+	C+	B	C	B	C+	B	B+	C+	C	C+	B+	B+	C+
36	Red and White	16/11/2016	E	6	Control		B	C	B	B+	C	C+	C+	B	C+	C+	C+	B+	C+	C	B	B	C+	B	C+	B
