# Supplementary material for: Cross-modal transfer in visual and nonvisual cues in bumblebees
Source: J Comp Physiol A Neuroethol Sens Neural Behav Physiol. 2019 Mar 11;205(3):427–37. doi: 10.1007/s00359-019-01320-w (PMC6579774; doi:10.1007/s00359-019-01320-w)
Supplement: Supplementary file 1 — Supplementary material 1 (ZIP 88 KB) [file 359_2019_1320_MOESM1_ESM.zip › Users/frsar/Documents/Harrap_et_al_supplementary/Bee set 1,2,3 Cross modality test phase raw data.csv]

bee	colour	date	nest	set	test group	visit	1	2	3	4	5	6	7	8	9	10	11	12	13	14	15	16	17	18	19	20
1	yellow and pink leg	05/02/2016	C	2	Bar rewards		B	B+	C	C	B	B	B	C+	C	C	C	C	B	C	C	C	B	B	B	C
2	yellow speck in green	05/02/2016	C	2	Bar rewards		C+	B	C	B	C+	B	B+	C+	B	B	C	C+	C	C	B	B	C	B	B	C
3	red	08/02/2016	F	2	Bar rewards		C+	B+	C	B	C	B	C	C+	B+	B+	C	B	B+	C	B	C+	C+	B+	C+	B+
4	yellow	08/02/2016	F	2	Bar rewards		C	B	B	C	C	B	C	B	C	B	B	B	C	C+	B+	B+	C+	C+	B+	C+
5	Yellow	12/02/2016	E	2	Bar rewards		B	C	C	B	C	B	C	C+	B+	B	C	B	B	C+	B	C	B	B	B+	C+
6	Dark green	12/02/2016	E	2	Bar rewards		B	C	C+	B+	B+	C+	C	B	C	B+	C	B+	B+	B	C	C	B+	C+	B	B
7	Red & Yelloe	15/02/2016	D	2	Bar rewards		C	B	B	B	C	C	C	B	C	B	B	C+	B+	C	C	C	B	C	B	C+
8	White	16/02/2016	F	2	Bar rewards		B+	B+	C	B+	C+	B+	C	C+	C+	C	C	C+	B+	C+	B	B	C+	B+	C+	B+
9	blue green	16/02/2016	F	2	Bar rewards		C	C	C	B	C	C	B	C	B	C	B	B	B	B	C	B	C	B	B	B+
10	Green Red	02/03/2016	D	2	Bar rewards		C	C+	B+	B	C+	B	B	C	C+	C+	C	B	C+	C	B	C+	C	B	C	B
11	Yellow Red specks	03/03/2016	F	2	Bar rewards		B+	B	C	C+	B+	C	C+	C	B+	C	C	B	B	C	C+	C+	B+	C+	B	C
12	Yellow Blue	03/03/2016	F	2	Bar rewards		B+	C+	B	C	B	C+	B+	C	B	C	B	C+	C	B+	C+	B	B	C+	B	C+
13	yellow	25/01/2016	D	1	Circle rewards		B+	C+	B+	C+	B+	C+	B+	C+	C	B	B+	B	B+	C+	B+	B+	B	C+	B+	C
14	yellow	27/01/2016	C	1	Circle rewards		C	B+	C+	B+	C+	B+	C	C	B	B+	C	B+	C	C	C	B	C	C+	C	C+
15	yellow	27/01/2016	C	1	Circle rewards		C+	C+	B+	B+	C+	C+	B+	C+	B+	C+	B+	C+	B	C+	C+	C+	B+	C	B+	B
16	Dark green	01/02/2016	D	1	Circle rewards		B+	C+	C+	B+	B+	B+	C+	B+	B+	C+	B+	C+	C+	B+	B+	C+	B+	B+	C+	B+
17	Blue	01/02/2016	D	1	Circle rewards		B+	C+	B+	B+	B+	C+	C	B	C	B+	B	C+	C+	B	C	B+	C+	B+	C+	B+
18	Yellow	10/02/2016	F	1	Circle rewards		C+	C+	B+	C+	C	B	C+	C+	B	C	B	C	C+	C+	C+	C+	B+	B+	C	B
19	Blu	10/02/2016	F	1	Circle rewards		C+	B+	C+	B+	C+	B+	C+	C+	C+	C+	C+	C+	B	C+	B+	C	B+	B+	C+	B
20	Yellow+Red	19/02/2016	C	1	Circle rewards		B+	C+	B+	B+	C	B+	B+	C	B+	B+	B+	B+	C+	B	B+	C+	B+	C	B+	B+
21	Yellow	19/02/2016	C	1	Circle rewards		C+	B+	B	B	C+	C	C+	B	B	B+	C	C	C	C+	C+	C	B	C	B+	B
22	Red and Blue	24/02/2016	F	1	Circle rewards		C+	B+	B+	C	B	C	B+	C	C	C+	B+	C+	B	B	B+	B+	B	B+	C+	B
23	Lighter Dark green	26/02/2016	D	1	Circle rewards		B+	C	B+	C+	C	B	B	B+	C	B+	C	C+	B+	C	C	B	C+	B+	C+	C
24	Dark Green	26/02/2016	D	1	Circle rewards		C+	B+	B	C+	C+	B	C+	C	B	B+	B	C	C	B	C	C	B	C	B	C+
25	Light green & yellow/white	29/01/2016	D	3	Control		B	C	B+	B+	B+	B+	C+	C+	B+	B+	B+	C+	B	B+	B	C	C+	C+	B+	C+
26	Red	30/01/2016	D	3	Control		B+	C+	B+	C+	B+	C+	B+	C+	B+	B+	B+	C+	C+	B	C+	C+	B+	C	C+	B+
27	Blue+yellow	02/02/2016	F	3	Control		B	B	C+	C	C	B+	C	C+	C	B	B+	C	C	B	B	C	C	B+	B+	C+
28	Pink +yellow	03/02/2016	C	3	Control		C+	C	C+	B+	B	C+	C	B+	C+	B	B	C	B	C+	B	C	C	B	B	C
29	Blue green	03/02/2016	C	3	Control		B+	C	C+	C+	B+	C+	B	C	C+	C	C+	C	C	B	C	B+	C+	C+	C	B+
30	Blue+ white	04/02/2016	F	3	Control		C+	B	B	B+	C+	B+	C	C+	B+	B	C	B	B+	C+	B	C	B+	C+	C	C+
31	Yellow	09/02/2016	C	3	Control		B	C	B	B	C	C	C	B	C	C	B	C	B	B	B	C	C	C	C+	C+
32	Yellow	09/02/2016	C	3	Control		B+	C+	C+	B+	C+	B+	B+	C	B+	C+	C	C+	B+	C	C	C+	B+	B+	C+	C
33	D green	17/02/2016	E	3	Control		B	C+	C	B+	C+	B+	B+	C+	C+	C	B+	C+	C	C+	C+	B+	B+	C+	C+	C+
34	D green	17/02/2016	E	3	Control		B+	B+	B+	C+	B	C+	B+	B+	B+	B+	B+	C+	C+	B+	B+	C+	B+	C+	B+	C+
35	Blue Green	01/03/2016	D	3	Control		B+	B	C+	B	C+	B	B+	B+	C+	C	B	C	B+	C+	B+	C+	B+	B+	C+	C+
36	YelloW	01/03/2016	D	3	Control		C+	B	B	B+	B+	B+	C+	C+	C	B	B+	C+	C	B	B+	C+	C+	B	C+	B
