# Supplementary material for: Cross-modal transfer in visual and nonvisual cues in bumblebees
Source: J Comp Physiol A Neuroethol Sens Neural Behav Physiol. 2019 Mar 11;205(3):427–37. doi: 10.1007/s00359-019-01320-w (PMC6579774; doi:10.1007/s00359-019-01320-w)
Supplement: Supplementary file 1 — Supplementary material 1 (ZIP 88 KB) [file 359_2019_1320_MOESM1_ESM.zip › Users/frsar/Documents/Harrap_et_al_supplementary/Bee set 4,5,6 Test phase rate data.csv]

bee	colour	date	nest	set	test group	Correct actions in non-rewarding test	Success rate in non-rewarding test	Positive Circle actions in Cross-modality test phase	Circle response rate in Cross-modality test phase
1	Red	10/12/2016	F	5	Bar Rewards	14	0.7	13	0.65
2	White	10/12/2016	F	5	Bar Rewards	14	0.7	11	0.55
3	Yellow	17/10/2016	E	5	Bar Rewards	13	0.65	9	0.45
4	White	17/10/2016	E	5	Bar Rewards	11	0.55	8	0.4
5	Dark Green	20/10/2016	E	5	Bar Rewards	13	0.65	12	0.6
6	Dark Green	20/10/2016	E	5	Bar Rewards	12	0.6	11	0.55
7	Red	25/10/2016	D	5	Bar Rewards	16	0.8	8	0.4
8	Red	25/10/2016	D	5	Bar Rewards	8	0.4	11	0.55
9	pinky	28/10/2016	E	5	Bar Rewards	15	0.75	11	0.55
10	Dark Green	11/04/2016	E	5	Bar Rewards	15	0.75	11	0.55
11	Green and Red	11/04/2016	E	5	Bar Rewards	12	0.6	11	0.55
12	Red	11/08/2016	D	5	Bar Rewards	16	0.8	10	0.5
13	Blue Yellow	10/05/2016	E	4	Circle Rewards	18	0.9	11	0.55
14	Red	10/05/2016	E	4	Circle Rewards	13	0.65	12	0.6
15	Dark Green	13/10/2016	E	4	Circle Rewards	12	0.6	12	0.6
16	Dark Green	18/10/2016	D	4	Circle Rewards	17	0.85	11	0.55
17	White	18/10/2016	D	4	Circle Rewards	14	0.7	12	0.6
18	white	26/10/2016	E	4	Circle Rewards	17	0.85	15	0.75
19	white	27/10/2016	F	4	Circle Rewards	10	0.5	9	0.45
20	Dark Green	11/01/2016	D	4	Circle Rewards	15	0.75	13	0.65
21	Red	11/01/2016	D	4	Circle Rewards	15	0.75	9	0.45
22	Yellow and Red	11/02/2016	E	4	Circle Rewards	11	0.55	11	0.55
23	Yellow	11/02/2016	E	4	Circle Rewards	10	0.5	13	0.65
24	Dark Green Blue-y	11/08/2016	D	4	Circle Rewards	15	0.75	9	0.45
25	pink	11/08/2016	D	6	Control	10	0.5	11	0.55
26	Red	11/09/2016	E	6	Control	9	0.45	8	0.4
27	White and Pink	11/09/2016	E	6	Control	12	0.6	10	0.5
28	Red	11/11/2016	E	6	Control	13	0.65	11	0.55
29	White	11/11/2016	E	6	Control	11	0.55	10	0.5
30	yellow	14/11/2016	E	6	Control	11	0.55	16	0.8
31	Yellow and green	14/11/2016	E	6	Control	9	0.45	12	0.6
32	Yellow	14/11/2016	E	6	Control	11	0.55	9	0.45
33	Red and White	15/11/2016	D	6	Control	12	0.6	15	0.75
34	white/ yellow	15/11/2016	D	6	Control	11	0.55	16	0.8
35	Pink/White	16/11/2016	E	6	Control	10	0.5	13	0.65
36	Red and White	16/11/2016	E	6	Control	12	0.6	15	0.75
