# Supplementary material for: Cross-modal transfer in visual and nonvisual cues in bumblebees
Source: J Comp Physiol A Neuroethol Sens Neural Behav Physiol. 2019 Mar 11;205(3):427–37. doi: 10.1007/s00359-019-01320-w (PMC6579774; doi:10.1007/s00359-019-01320-w)
Supplement: Supplementary file 1 — Supplementary material 1 (ZIP 88 KB) [file 359_2019_1320_MOESM1_ESM.zip › Users/frsar/Documents/Harrap_et_al_supplementary/Bee set 1,2,3 Test phase rate data.csv]

bee	colour	date	nest	test group	set	Correct actions in non-rewarding test	Success rate in non-rewarding test	Positive Circle actions in Cross-modality test phase	Circle response rate in Cross-modality test phase
1	yellow and pink leg	02/05/2016	C	Bar rewards	2	12	0.6	9	0.45
2	yellow speck in green	02/05/2016	C	Bar rewards	2	17	0.85	13	0.65
3	red	02/08/2016	F	Bar rewards	2	14	0.7	9	0.45
4	yellow	02/08/2016	F	Bar rewards	2	12	0.6	11	0.55
5	Yellow	02/12/2016	E	Bar rewards	2	15	0.75	12	0.6
6	Dark green	02/12/2016	E	Bar rewards	2	14	0.7	8	0.4
7	Red & Yelloe	15/02/2016	D	Bar rewards	2	16	0.8	10	0.5
8	White	16/02/2016	F	Bar rewards	2	10	0.5	9	0.45
9	blue green	16/02/2016	F	Bar rewards	2	15	0.75	10	0.5
10	Green Red	03/02/2016	D	Bar rewards	2	14	0.7	13	0.65
11	Yellow Red specks	03/03/2016	F	Bar rewards	2	14	0.7	9	0.45
12	Yellow Blue	03/03/2016	F	Bar rewards	2	15	0.75	13	0.65
13	yellow	25/01/2016	D	Circle rewards	1	12	0.6	9	0.45
14	yellow	27/01/2016	C	Circle rewards	1	15	0.75	6	0.3
15	yellow	27/01/2016	C	Circle rewards	1	14	0.7	12	0.6
16	Dark green	02/01/2016	D	Circle rewards	1	14	0.7	8	0.4
17	Blue	02/01/2016	D	Circle rewards	1	15	0.75	9	0.45
18	Yellow	02/10/2016	F	Circle rewards	1	16	0.8	13	0.65
19	Blu	02/10/2016	F	Circle rewards	1	16	0.8	13	0.65
20	Yellow+Red	19/02/2016	C	Circle rewards	1	14	0.7	4	0.2
21	Yellow	19/02/2016	C	Circle rewards	1	14	0.7	11	0.55
22	Red and Blue	24/02/2016	F	Circle rewards	1	14	0.7	9	0.45
23	Lighter Dark green	26/02/2016	D	Circle rewards	1	16	0.8	7	0.35
24	Dark Green	26/02/2016	D	Circle rewards	1	16	0.8	12	0.6
25	Light green & yellow/white	29/01/2016	D	Control	3	9	0.45	9	0.45
26	Red	30/01/2016	D	Control	3	10	0.5	10	0.5
27	Blue+yellow	02/02/2016	F	Control	3	10	0.5	8	0.4
28	Pink +yellow	02/03/2016	C	Control	3	10	0.5	12	0.6
29	Blue green	02/03/2016	C	Control	3	12	0.6	9	0.45
30	Blue+ white	02/04/2016	F	Control	3	12	0.6	11	0.55
31	Yellow	02/09/2016	C	Control	3	11	0.55	10	0.5
32	Yellow	02/09/2016	C	Control	3	11	0.55	7	0.35
33	D green	17/02/2016	E	Control	3	10	0.5	11	0.55
34	D green	17/02/2016	E	Control	3	12	0.6	8	0.4
35	Blue Green	03/01/2016	D	Control	3	11	0.55	11	0.55
36	YelloW	03/01/2016	D	Control	3	6	0.3	13	0.65
